# Supplementary material for: Low-frequency transcranial stimulation of pre-supplementary motor area alleviates levodopa-induced dyskinesia in Parkinson’s disease: a randomized cross-over trial
Source: Brain Commun. 2020 Sep 18;2(2):fcaa147. doi: 10.1093/braincomms/fcaa147 (PMC7667528; doi:10.1093/braincomms/fcaa147)
Supplement: fcaa147_Supplementary_Data [file fcaa147_supplementary_data.zip]

Archive with 2 entries (2 files):
- Supplementary Figure 1.pdf
- Supplementary video 1..mov
